# Supplementary material for: Identification of deleterious recessive haplotypes and candidate deleterious recessive mutations in Japanese Black cattle
Source: Sci Rep. 2021 Mar 23;11:6687. doi: 10.1038/s41598-021-86225-y (PMC7988166; doi:10.1038/s41598-021-86225-y)
Supplement: Supplementary file 1 — Supplementary Information. [file 41598_2021_86225_MOESM1_ESM.xlsx]

## Sheet: Title_author list
Supplementary information
	Identification of deleterious recessive haplotypes and candidate deleterious recessive mutations in Japanese Black cattle Shinji Sasaki1,2*, Toshio Watanabe3, Takayuki Ibi4, Kiyotoshi Hasegawa5, Yoichi Sakamoto5, Moriwaki Shunsuke5, Kazuhito Kurogi3, Atsushi Ogino3, Takanori Yasumori3, Hiroyuki Wakaguri6, Eiji Muraki7, Youko Miki8, Yuichi Yoshida8, Yoshinobu Inoue9, Ichiro Tabuchi9, Ken Iwao9, Ta…

## Sheet: Supplementary table S1
Supplementary table S1. Previously reported autosomal recessive disorders in Japanese Black cattle.
Gene Symbol	Chr	Position_UMD3.1	Symptoms	Embryonic or fetal lethality	Dysgenesis	OMIA
CLDN16	1	g.77471947_77509397del	renal tubular dysplasia (type I)	−	+	001135-9913
CLDN16	1	g.77471329_77528016del	renal tubular dysplasia (type II)	−	+	001135-9913
IARS	8	g.85341291G>C	hereditary calf weak symdrome	+	+	001817-9913
FGD3	8	g.85826989_85826990CA>TG	disproportional Tall Stature	−	±
SLC12A1	10	g.62382825G>A	hydrallantois (bovine barrter syndrome type I)	+	±	002053-9913
WFDC1	18	g.10570494G>C	multiple ocular defects	−	−	000733-9913
SLC4A1	19	g.44695843C>T	hereditary spherocytosis, hemolytic anemia	±	+	001228-9913
F13A	23	g.48649432T>C	blood coagulation disorder	−	+
MOCOS	24	g.21246353_21246355delTAC	xanthinuria type II	−	+	001819-9913
GFRA1	26	g.36951312C>T	forelimb-girdle muscular anomaly	−	+	001442-9913
LYST	28	g.8508619A>G	bleeding disorder	−	−	000185-9913

## Sheet: Supplementary table S2
Supplementary table S2. SNPs and risk alleles in haplotypes with homozygous haplotype deficiency in Japanese Black cattle.
Haplotype_ID	Chr	SNP	SNP position_UMD3.1 a	Risk haplotype in SNP chip	SNP position_ARS_UCD1.2 b
JBH_1_1	1	ARS-BFGL-NGS-34176	72573950	G	71965677
JBH_1_1	1	ARS-BFGL-NGS-78165	72605572	A	71997299
JBH_1_1	1	ARS-BFGL-NGS-45476	72640881	T	72032606
JBH_1_1	1	ARS-BFGL-NGS-117741	72689874	A	72081243
JBH_1_1	1	Hapmap42521-BTA-35582	72736590	A	72127960
JBH_1_1	1	Hapmap43559-BTA-35576	72801931	A	72193451
JBH_1_1	1	ARS-BFGL-NGS-103884	72938740	G	72330577
JBH_1_1	1	ARS-BFGL-NGS-118725	72962249	C	72355134
JBH_1_1	1	ARS-BFGL-NGS-94206	73048145	G	72440947
JBH_1_1	1	ARS-BFGL-NGS-112042	73077982	C	72470845
JBH_1_2	1	Hapmap60658-rs29025870	75328281	C	74716669
JBH_1_2	1	Hapmap51567-BTA-17154	75363231	A	74751617
JBH_1_2	1	Hapmap35190-BES10_Contig762_2071	75433980	A	74822505
JBH_1_2	1	Hapmap25308-BTA-153014	75505402	G	74893925
JBH_1_2	1	ARS-BFGL-NGS-116528	75566470	C	74955005
JBH_1_2	1	ARS-BFGL-NGS-34525	75588102	G	74976635
JBH_1_2	1	ARS-BFGL-NGS-15456	75618069	A	75006721
JBH_1_2	1	Hapmap50897-BTA-14167	75664393	G	75053029
JBH_1_2	1	ARS-BFGL-BAC-31478	75691167	A	75079803
JBH_1_2	1	Hapmap39961-BTA-100527	75796077	C	75184170
JBH_1_2	1	Hapmap59172-rs29012834	75880996	G	75269086
JBH_1_2	1	ARS-BFGL-NGS-64672	76248393	G	75635752
JBH_1_2	1	BTA-28763-no-rs	76331663	A	75716538
JBH_1_2	1	ARS-BFGL-NGS-30137	76378436	A	75763234
JBH_1_2	1	ARS-BFGL-NGS-41839	76416854	A	75798317
JBH_1_2	1	Hapmap44063-BTA-36599	76622415	A	76003958
JBH_1_2	1	ARS-BFGL-NGS-1406	76645192	A	76026736
JBH_1_2	1	BTA-95639-no-rs	76709967	G	76090160
JBH_1_2	1	BTA-95638-no-rs	76739280	C	76119473
JBH_1_2	1	ARS-BFGL-BAC-31482	76792695	G	76172887
JBH_1_2	1	BTA-18708-no-rs	76876908	G	76257377
JBH_4	4	BTA-71180-no-rs	70680040	A	70230001
JBH_4	4	Hapmap39351-BTA-71190	71031890	C	70581054
JBH_4	4	Hapmap42648-BTA-71195	71061224	G	70610326
JBH_4	4	ARS-BFGL-NGS-6754	71089406	G	70638508
JBH_4	4	BTA-88376-no-rs	71356324	A	70904262
JBH_4	4	ARS-BFGL-NGS-1410	71457286	A	71005227
JBH_8_1	8	Hapmap25871-BTA-152798	68894735	A	68399674
JBH_8_1	8	ARS-BFGL-NGS-2304	68961346	C	68464983
JBH_8_1	8	ARS-BFGL-NGS-14760	69149489	A	68653126
JBH_8_1	8	ARS-BFGL-NGS-80717	69225039	C	68728673
JBH_8_1	8	ARS-BFGL-NGS-108429	69285264	A	68786858
JBH_8_1	8	ARS-BFGL-NGS-110811	69343704	G	68844096
JBH_8_1	8	ARS-BFGL-NGS-116357	69399094	A	68894665
JBH_8_1	8	ARS-BFGL-NGS-48897	69431109	G	68926676
JBH_8_1	8	Hapmap38700-BTA-81760	69455202	A	68950746
JBH_8_1	8	Hapmap51638-BTA-81759	69525276	G	69020758
JBH_8_1	8	ARS-BFGL-NGS-53243	69550332	G	69045342
JBH_8_1	8	ARS-BFGL-NGS-61894	69622989	G	69120902
JBH_8_1	8	ARS-BFGL-NGS-62999	69658202	G	69156564
JBH_8_1	8	BTB-00352224	69683348	A	69181715
JBH_8_1	8	ARS-BFGL-NGS-13778	69724810	G	69223175
JBH_8_1	8	ARS-BFGL-NGS-38434	69923213	G	69421607
JBH_8_1	8	BTB-00352027	70093416	A	69590013
JBH_8_1	8	ARS-BFGL-NGS-28690	70145158	G	69638744
JBH_8_1	8	Hapmap45349-BTA-121854	70146951	C	69640535
JBH_8_1	8	ARS-BFGL-NGS-90266	70197351	C	69691056
JBH_8_1	8	BTB-01605981	70252582	C	69746687
JBH_8_1	8	ARS-BFGL-NGS-119380	70435604	G	69929447
JBH_8_1	8	Hapmap39439-BTA-81498	70585081	A	70079000
JBH_8_1	8	ARS-BFGL-NGS-17346	70653923	G	70146764
JBH_8_1	8	Hapmap26182-BTA-156401	70717409	G	70210250
JBH_8_1	8	ARS-BFGL-NGS-119743	71293524	G	70429214
JBH_8_1	8	ARS-BFGL-NGS-104801	71320860	G	70466364
JBH_8_1	8	ARS-BFGL-NGS-108666	71352779	G	70498248
JBH_8_1	8	ARS-BFGL-NGS-3330	71429865	A	70559619
JBH_8_1	8	ARS-BFGL-NGS-110168	71463417	A	70592588
JBH_8_1	8	ARS-BFGL-NGS-194	71491790	G	70620961
JBH_8_1	8	Hapmap53725-rs29024484	71534841	A	70662349
JBH_8_1	8	ARS-BFGL-NGS-12424	71600288	G	70727773
JBH_8_1	8	ARS-BFGL-NGS-110492	71742957	G	70866880
JBH_8_1	8	Hapmap39948-BTA-81787	71768899	A	70893052
JBH_8_1	8	Hapmap34135-BES5_Contig253_343	71874533	A	70996588
JBH_8_1	8	ARS-BFGL-NGS-79449	72151421	G	71256540
JBH_8_1	8	ARS-BFGL-NGS-12808	72242683	A	71343554
JBH_8_1	8	ARS-BFGL-NGS-55686	72395359	A	71497555
JBH_8_1	8	BTB-01512420	72495155	A	71593900
JBH_8_1	8	BTB-02078167	72530353	A	71632826
JBH_8_1	8	BTB-01227475	72554288	G	71655186
JBH_8_1	8	BTB-01227548	72578691	A	71679728
JBH_8_1	8	BTB-01227478	72603211	G	71704250
JBH_8_1	8	BTB-01913017	72661428	A	71762251
JBH_8_1	8	ARS-BFGL-NGS-70701	72756391	A	71859059
JBH_8_1	8	ARS-BFGL-NGS-16507	72778125	A	71880760
JBH_8_1	8	BTB-01975364	72803853	G	71906498
JBH_8_1	8	ARS-BFGL-NGS-29576	72848261	A	71951814
JBH_8_1	8	Hapmap29566-BTA-148149	72912204	A	72015768
JBH_8_1	8	ARS-BFGL-NGS-117081	72949048	A	72052280
JBH_8_1	8	BTB-00352897	73131682	G	72165064
JBH_8_1	8	BTB-00358338	73267165	G	72300164
JBH_8_1	8	ARS-BFGL-NGS-115183	73330125	A	72363748
JBH_8_1	8	BTB-00358231	73374994	G	72408623
JBH_8_1	8	ARS-BFGL-NGS-16531	73415473	G	72448782
JBH_8_1	8	BTA-81848-no-rs	73435613	A	72468916
JBH_8_1	8	BTB-00357945	73482124	A	72515403
JBH_8_1	8	ARS-BFGL-NGS-108557	73570274	A	72603540
JBH_8_1	8	Hapmap42688-BTA-81832	73605879	G	72639104
JBH_8_1	8	ARS-BFGL-NGS-10271	73652011	C	72685365
JBH_8_1	8	BTB-00357728	73800791	G	72833245
JBH_8_1	8	Hapmap48904-BTA-81827	73881694	A	72904025
JBH_8_1	8	BTB-00357617	73907982	A	72930313
JBH_8_1	8	BTA-81825-no-rs	73993040	A	73015373
JBH_8_1	8	BTA-81821-no-rs	74018852	A	73041184
JBH_8_1	8	ARS-BFGL-NGS-4212	74060086	A	73082418
JBH_8_1	8	Hapmap43489-BTA-121857	74093999	G	73116327
JBH_8_1	8	BTB-00357438	74125817	G	73148144
JBH_8_1	8	ARS-BFGL-NGS-5294	74178784	G	73226920
JBH_8_1	8	BTB-01004402	74423117	G	73455817
JBH_8_1	8	ARS-BFGL-NGS-91718	74467685	G	73500384
JBH_8_1	8	Hapmap57757-ss46526215	74949334	A	73656442
JBH_8_1	8	ARS-BFGL-NGS-53058	74997682	C	73704787
JBH_8_1	8	ARS-BFGL-NGS-93354	75080206	A	73786989
JBH_8_1	8	ARS-BFGL-NGS-12886	75203883	C	73910942
JBH_8_1	8	Hapmap51769-BTA-81858	75286545	A	73992793
JBH_8_1	8	BTB-00358369	75347512	G	74054145
JBH_8_1	8	ARS-BFGL-NGS-112998	75392377	C	74096731
JBH_8_1	8	BTB-01751181	75514239	G	74218630
JBH_8_1	8	ARS-BFGL-NGS-33264	75759261	G	74463486
JBH_8_1	8	BTA-73603-no-rs	75798051	G	74502241
JBH_8_1	8	BTB-01251263	75867695	A	113096590
JBH_8_1	8	ARS-BFGL-NGS-63459	76005495	A	74689477
JBH_8_1	8	BTB-00227661	76059716	A	74742446
JBH_8_1	8	ARS-BFGL-NGS-105738	76089371	G	74772105
JBH_8_1	8	BTB-00227581	76119002	A	74801687
JBH_8_1	8	ARS-BFGL-NGS-114115	76152259	A	74834223
JBH_8_1	8	ARS-BFGL-NGS-7080	76231601	A	74913454
JBH_8_1	8	BTB-00359112	76403422	C	75072384
JBH_8_1	8	ARS-BFGL-NGS-118809	76454131	A	75123238
JBH_8_1	8	ARS-BFGL-NGS-90466	76473229	C	75142687
JBH_8_1	8	BTA-18236-no-rs	76507379	A	75176713
JBH_8_1	8	Hapmap51639-BTA-81812	76620508	G	75289889
JBH_8_1	8	ARS-BFGL-NGS-25137	76670107	G	75337885
JBH_8_1	8	BTB-00357391	76699749	A	75367525
JBH_8_1	8	BTB-00357421	76738695	A	75401695
JBH_8_1	8	Hapmap39073-BTA-81872	76771728	A	75434703
JBH_8_1	8	ARS-BFGL-NGS-112795	76827725	G	75490692
JBH_8_1	8	Hapmap58591-rs29013400	76900430	G	75562763
JBH_8_1	8	ARS-BFGL-NGS-28135	76993372	G	75654722
JBH_8_1	8	BTB-00359759	77028125	G	75689477
JBH_8_1	8	BTB-00359781	77052419	A	75713774
JBH_8_1	8	ARS-BFGL-NGS-8384	77078725	G	75740079
JBH_8_1	8	Hapmap58415-rs29020898	77125415	A	75786767
JBH_8_1	8	ARS-BFGL-NGS-97175	77166351	G	75827694
JBH_8_1	8	BTA-81945-no-rs	77252882	G	75913884
JBH_8_1	8	ARS-BFGL-NGS-20022	77282343	G	75943131
JBH_8_1	8	BTB-00359996	77330639	C	75990313
JBH_8_1	8	ARS-BFGL-NGS-79809	77397361	A	76056545
JBH_8_1	8	ARS-BFGL-NGS-72545	77514377	C	76173589
JBH_8_1	8	ARS-BFGL-NGS-54264	77608240	A	76267400
JBH_8_1	8	Hapmap25375-BTA-81957	77631752	G	76290911
JBH_8_1	8	ARS-BFGL-NGS-31251	77767018	A	76328417
JBH_8_1	8	ARS-BFGL-NGS-29876	77842261	A	76490167
JBH_8_1	8	BTB-00360436	77877611	A	76525216
JBH_8_1	8	BTB-00360293	77937951	G	76585381
JBH_8_1	8	BTB-00699115	78082969	G	76729847
JBH_8_1	8	BTB-01900316	78226921	A	76873029
JBH_8_1	8	Hapmap23947-BTA-153013	78347212	A	76993039
JBH_8_1	8	BTB-01139387	78482209	G	77126858
JBH_8_1	8	Hapmap43733-BTA-96346	78656558	G	77299668
JBH_8_1	8	BTB-01139515	78701950	G	77345054
JBH_8_1	8	UA-IFASA-2457	78744151	G	77387217
JBH_8_1	8	ARS-BFGL-NGS-59526	78810298	A	77453351
JBH_8_1	8	BTB-01139852	78850678	C	77493733
JBH_8_1	8	BTB-01139763	78914017	A	77557071
JBH_8_1	8	BTB-01139875	78940049	G	77583129
JBH_8_1	8	ARS-BFGL-NGS-17903	79087525	G	77730768
JBH_8_1	8	Hapmap50167-BTA-95319	79187322	G	77830657
JBH_8_1	8	ARS-BFGL-NGS-83530	79314073	G	77931210
JBH_8_1	8	ARS-BFGL-NGS-33731	79343831	A	77960968
JBH_8_1	8	BTA-106529-no-rs	79414861	C	78033713
JBH_8_1	8	BTB-01733915	79460414	A	78079268
JBH_8_1	8	Hapmap54400-rs29020952	79534851	A	78152753
JBH_8_1	8	Hapmap34874-BES3_Contig415_1312	79559282	G	78177178
JBH_8_1	8	BTB-00360903	79614032	C	78231927
JBH_8_1	8	Hapmap60592-rs29025478	79660034	C	78277928
JBH_8_1	8	Hapmap47751-BTA-81989	79734160	G	78350218
JBH_8_1	8	ARS-BFGL-NGS-116992	79774422	G	78390507
JBH_8_1	8	BTA-90142-no-rs	79817203	G	78433277
JBH_8_1	8	ARS-BFGL-NGS-86158	79932091	A	78551639
JBH_8_1	8	BTB-01593847	79968139	A	78587452
JBH_8_1	8	BTB-01593897	79994924	A	78614227
JBH_8_1	8	BTB-01593919	80027841	G	78647332
JBH_8_1	8	ARS-BFGL-NGS-67446	80184285	G	78805057
JBH_8_1	8	ARS-BFGL-NGS-109897	80212958	A	78833990
JBH_8_1	8	ARS-BFGL-NGS-31544	80280501	A	78901537
JBH_8_1	8	ARS-BFGL-NGS-43641	80647410	C	79269796
JBH_8_1	8	Hapmap43694-BTA-81977	80768766	G	79391625
JBH_8_1	8	Hapmap43395-BTA-88866	80944503	G	79568836
JBH_8_1	8	BTB-00361571	80993534	A	79617871
JBH_8_1	8	BTB-01885821	81083170	A	79707190
JBH_8_1	8	ARS-BFGL-NGS-11101	81108363	G	79732382
JBH_8_1	8	ARS-BFGL-NGS-114925	81181308	A	79805362
JBH_8_1	8	BTB-01205736	81305174	G	79925805
JBH_8_1	8	BTA-110160-no-rs	81389800	G	80010429
JBH_8_2	8	BTB-01092130	82687188	G	81294416
JBH_8_2	8	BTB-01092096	82847525	G	81454750
JBH_8_2	8	BTA-82019-no-rs	82945723	G	81553047
JBH_8_2	8	UA-IFASA-8810	83048502	A	81655976
JBH_8_2	8	ARS-BFGL-NGS-18324	83075862	G	81683337
JBH_8_2	8	Hapmap26236-BTA-82014	83190665	A	81797959
JBH_8_2	8	BTB-00362368	83300867	G	81880143
JBH_8_2	8	BTB-00362387	83439524	A	82020175
JBH_8_2	8	ARS-BFGL-NGS-57360	83480253	A	82063613
JBH_8_2	8	ARS-BFGL-NGS-119893	83515554	A	82094947
JBH_8_2	8	BTB-01183131	83537018	G	82116405
JBH_8_2	8	BTB-01183118	83572230	G	82151088
JBH_8_2	8	Hapmap57319-rs29012379	83635957	G	82213465
JBH_8_2	8	BTA-101429-no-rs	83693221	G	82271544
JBH_8_2	8	BTA-14515-no-rs	83888935	G	82467968
JBH_8_2	8	ARS-BFGL-NGS-99216	83927495	A	82507024
JBH_8_2	8	ARS-BFGL-NGS-108358	84178715	A	82756766
JBH_8_2	8	BTB-01550361	84287660	G	82865703
JBH_8_2	8	BTA-86829-no-rs	84446493	A	83023923
JBH_8_2	8	ARS-BFGL-NGS-57673	84474299	G	83051775
JBH_8_2	8	ARS-BFGL-NGS-42477	84508357	G	83085781
JBH_8_2	8	Hapmap51498-BTA-82054	84556225	G	83133550
JBH_8_2	8	BTB-00363190	84640314	A	83217737
JBH_8_2	8	BTB-00363158	84699176	G	83276598
JBH_8_2	8	BTB-00363099	84738093	A	83316183
JBH_8_2	8	BTA-82046-no-rs	84780381	A	83358562
JBH_8_2	8	BTB-00362983	84797018	A	83375649
JBH_8_2	8	BTB-00364397	85117915	G	83697815
JBH_8_2	8	BTB-02035029	85140840	G	83720729
JBH_8_2	8	Hapmap48907-BTA-82124	85183773	G	83752001
JBH_8_2	8	Hapmap53638-rs29019444	85273894	G	83842360
JBH_8_2	8	ARS-BFGL-NGS-58677	85329708	C	83898171
JBH_8_2	8	BTB-00364006	85360254	C	83928716
JBH_8_2	8	Hapmap41653-BTA-82121	85392078	A	83960539
JBH_8_2	8	Hapmap24198-BTA-145271	85578043	C	84146584
JBH_8_2	8	BTA-82062-no-rs	85665183	C	84232736
JBH_8_2	8	ARS-BFGL-NGS-30466	85786900	T	84355461
JBH_8_2	8	ARS-BFGL-NGS-116926	85880449	G	84448986
JBH_8_2	8	BTB-01235513	85903941	G	84472391
JBH_8_2	8	ARS-BFGL-NGS-1787	86034156	A	84602590
JBH_8_2	8	ARS-BFGL-NGS-43823	86128908	A	84697531
JBH_8_2	8	ARS-BFGL-NGS-107062	86245016	G	84811346
JBH_8_2	8	ARS-BFGL-NGS-105750	86283449	A	84849774
JBH_8_2	8	ARS-BFGL-NGS-20324	86384898	A	84951953
JBH_8_2	8	ARS-BFGL-NGS-32393	86442366	G	85009188
JBH_8_2	8	BTA-82147-no-rs	86472562	A	85039354
JBH_8_2	8	BTA-52694-no-rs	86538180	G	85104957
JBH_8_2	8	ARS-BFGL-NGS-29780	86560410	G	85127186
JBH_8_2	8	ARS-BFGL-NGS-110505	86613020	G	85179796
JBH_8_2	8	ARS-BFGL-NGS-13571	86647495	A	85214277
JBH_8_2	8	Hapmap51251-BTA-52691	86669435	A	85235575
JBH_8_2	8	ARS-BFGL-NGS-11414	86690521	A	85256653
JBH_8_2	8	BTB-00301689	86718128	A	85284255
JBH_8_2	8	Hapmap47937-BTA-39125	86780525	A	85345749
JBH_8_2	8	ARS-BFGL-NGS-61328	86810388	G	85375592
JBH_8_2	8	BTB-00079735	86974867	G	85540348
JBH_8_2	8	ARS-BFGL-NGS-102769	87038169	A	85603530
JBH_8_2	8	BTB-02000008	87141059	G	85706017
JBH_8_2	8	ARS-BFGL-NGS-101016	87236608	G	85801560
JBH_8_2	8	ARS-BFGL-NGS-110544	87308122	A	85873098
JBH_8_2	8	Hapmap57797-rs29012807	87331818	G	85896776
JBH_8_2	8	ARS-BFGL-NGS-116122	87367415	G	85932371
JBH_8_2	8	ARS-BFGL-NGS-106057	87402415	A	85967740
JBH_8_2	8	ARS-BFGL-NGS-29240	87434296	G	85996251
JBH_8_2	8	ARS-BFGL-NGS-119337	87479874	A	86042480
JBH_8_2	8	Hapmap42335-BTA-82080	87540746	G	86103647
JBH_8_2	8	ARS-BFGL-NGS-10590	87628120	A	86190996
JBH_8_2	8	ARS-BFGL-NGS-57691	87664192	A	86227069
JBH_8_2	8	Hapmap39516-BTA-82096	87695565	C	86257804
JBH_8_2	8	Hapmap29836-BTA-146056	87751656	A	86313889
JBH_8_2	8	BTB-00363889	88030446	G	86588746
JBH_8_2	8	BTB-00363899	88069043	A	86627084
JBH_8_2	8	ARS-BFGL-NGS-28685	88096752	G	86654806
JBH_8_2	8	ARS-BFGL-NGS-23110	88119170	A	86677601
JBH_8_2	8	ARS-BFGL-NGS-101020	88141495	A	86700245
JBH_8_2	8	ARS-BFGL-NGS-1976	88237379	G	86795140
JBH_8_2	8	BTA-82131-no-rs	88329628	G	86885269
JBH_8_2	8	ARS-BFGL-NGS-34005	88410238	G	86964264
JBH_8_2	8	Hapmap49329-BTA-82142	88464533	G	87018559
JBH_8_2	8	BTB-00364735	88545459	G	87099475
JBH_8_2	8	ARS-BFGL-NGS-104416	88669234	A	87221937
JBH_8_2	8	BTB-00365129	88738557	G	87290730
JBH_8_2	8	BTB-01455119	88776350	G	87327538
JBH_8_2	8	Hapmap59594-rs29022959	88807058	A	87355823
JBH_8_2	8	ARS-USMARC-Parent-DQ837644-rs29010468	88974063	A	87523043
JBH_10	10	Hapmap25793-BTA-125304	29787321	A	29714796
JBH_10	10	ARS-BFGL-NGS-22860	29865159	G	29792513
JBH_10	10	ARS-BFGL-NGS-22407	30159278	G	30086446
JBH_10	10	ARS-BFGL-NGS-54733	30367930	A	30294786
JBH_10	10	Hapmap43813-BTA-22578	30774096	A	30704985
JBH_10	10	BTA-25531-no-rs	30811491	A	30732648
JBH_10	10	BTB-00416832	30993669	C	30914028
JBH_10	10	BTB-00416866	31043847	G	30961454
JBH_10	10	BTB-00416921	31162777	G	31080128
JBH_10	10	BTB-00416964	31326738	A	31244060
JBH_10	10	BTB-00417053	31393400	G	31310855
JBH_10	10	BTB-01721539	31442937	A	31360385
JBH_10	10	Hapmap39053-BTA-122521	31464687	C	31382240
JBH_10	10	BTA-89103-no-rs	31503971	G	31421179
JBH_10	10	ARS-BFGL-NGS-38731	31526298	A	31443723
JBH_10	10	BTB-00416705	31574360	A	31491932
JBH_10	10	BTA-63297-no-rs	31622218	A	31539600
JBH_10	10	Hapmap40088-BTA-89101	31692125	A	31609187
JBH_10	10	BTB-00747762	31735444	G	31652502
JBH_10	10	BTB-00416788	31790948	A	31707885
JBH_10	10	BTB-00416806	31838388	G	31755306
JBH_10	10	Hapmap59235-rs29019500	31874909	A	31791837
JBH_10	10	BTA-113926-no-rs	31911709	C	31828637
JBH_10	10	ARS-BFGL-NGS-1674	32072313	G	31989230
JBH_10	10	BTB-00415821	32221643	A	32137536
JBH_10	10	Hapmap39669-BTA-62312	32260224	C	32176111
JBH_10	10	ARS-BFGL-NGS-92135	32332809	A	32247911
JBH_10	10	BTB-00416033	32363634	A	32278746
JBH_10	10	BTB-00416055	32389035	A	32303809
JBH_10	10	BTB-00416071	32409981	G	32324758
JBH_10	10	BTB-00416188	32518725	A	32433557
JBH_10	10	BTB-00416290	32572295	A	32475837
JBH_10	10	BTB-00416386	32598179	C	32501730
JBH_10	10	BTA-62321-no-rs	32677973	A	32581893
JBH_10	10	BTB-00416489	32742927	A	32646966
JBH_10	10	BTA-63276-no-rs	32817478	A	32721429
JBH_10	10	Hapmap50425-BTA-63280	32837737	G	32741687
JBH_10	10	Hapmap44110-BTA-63281	32930297	A	32833799
JBH_10	10	BTB-01678420	32998282	A	32901644
JBH_10	10	ARS-BFGL-NGS-105744	33019853	A	32922401
JBH_10	10	BTA-01059-rs29012026	33042660	G	32943659
JBH_10	10	BTA-109248-no-rs	33191321	G	33094088
JBH_10	10	BTA-109243-no-rs	33218475	A	33121242
JBH_10	10	Hapmap49430-BTA-107417	33343859	A	33245834
JBH_10	10	ARS-BFGL-NGS-60923	33385244	A	33287220
JBH_10	10	BTA-63354-no-rs	33496117	G	33396498
JBH_10	10	Hapmap54530-rs29013224	33658021	G	33558436
JBH_10	10	Hapmap55240-rs29011308	33774666	A	33675207
JBH_10	10	ARS-BFGL-NGS-23573	33860402	A	33739014
JBH_10	10	BTA-65330-no-rs	33877992	A	33777633
JBH_10	10	ARS-BFGL-NGS-111136	33909902	A	33809542
JBH_10	10	Hapmap51404-BTA-120806	33998082	A	33896019
JBH_10	10	Hapmap50429-BTA-64384	34042986	A	33940919
JBH_10	10	Hapmap38578-BTA-120804	34193887	C	34092016
JBH_17	17	Hapmap47558-BTA-28226	67505450	G	65253010
JBH_17	17	ARS-BFGL-NGS-72292	67605994	G	65353576
JBH_17	17	Hapmap48532-BTA-95668	67626935	G	65374516
JBH_17	17	BTB-00686240	67661532	G	65408783
JBH_17	17	Hapmap38313-BTA-41796	67692696	C	65439957
JBH_17	17	ARS-BFGL-NGS-118351	67760646	A	65506935
JBH_17	17	BTB-01899397	67785072	A	65531361
JBH_17	17	ARS-BFGL-NGS-118399	67818070	A	65563876
JBH_17	17	ARS-BFGL-NGS-27727	67910146	A	65655991
JBH_17	17	Hapmap41535-BTA-41786	67975896	G	65721324
JBH_17	17	ARS-BFGL-NGS-71116	68002540	G	65746912
JBH_17	17	BTA-41779-no-rs	68058609	G	65802981
JBH_17	17	ARS-BFGL-NGS-114711	68092796	G	65837169
JBH_17	17	ARS-BFGL-NGS-16635	68143571	A	65887943
JBH_17	17	ARS-BFGL-NGS-23383	68253146	A	65997525
JBH_17	17	BTA-36055-no-rs	68393191	C	66137692
JBH_17	17	ARS-BFGL-NGS-66134	68421115	G	66165602
JBH_17	17	Hapmap58852-rs29023414	68468706	G	66213347
JBH_17	17	ARS-BFGL-NGS-52835	68545781	A	66289889
JBH_17	17	ARS-BFGL-NGS-3756	68702128	G	66445449
JBH_17	17	BTA-90512-no-rs	68732546	A	66473136
JBH_17	17	ARS-BFGL-NGS-63537	68839081	C	66581559
JBH_17	17	ARS-BFGL-NGS-19637	68889928	G	66632254
JBH_17	17	ARS-BFGL-NGS-56260	68952931	G	66695254
JBH_17	17	ARS-BFGL-NGS-22945	68977349	A	66719667
JBH_17	17	ARS-BFGL-NGS-57507	69005486	A	66747387
JBH_17	17	ARS-BFGL-NGS-11355	69030893	A	66772792
JBH_17	17	ARS-BFGL-NGS-46018	69054924	G	66796829
JBH_17	17	ARS-BFGL-NGS-33185	69111646	A	66853437
JBH_17	17	ARS-BFGL-NGS-114654	69138161	G	66880740
JBH_17	17	ARS-BFGL-NGS-13495	69267462	A	67009749
JBH_17	17	ARS-BFGL-NGS-109830	69312539	A	67054977
JBH_17	17	ARS-BFGL-NGS-56458	69360236	A	67103534
JBH_17	17	ARS-BFGL-NGS-98816	69389533	A	67132830
JBH_17	17	ARS-BFGL-NGS-20761	69459128	G	67203528
JBH_17	17	ARS-BFGL-NGS-33241	69496828	G	67239268
JBH_17	17	ARS-BFGL-BAC-35593	69703894	G	67444803
JBH_17	17	BTB-01130340	69768638	G	67509543
JBH_17	17	BTB-01130451	69863344	A	67604252
JBH_17	17	BTB-01130516	69967255	G	67708118
JBH_17	17	ARS-BFGL-NGS-93586	70358455	A	68224661
JBH_17	17	Hapmap47002-BTA-41821	70408777	A	68274420
JBH_17	17	ARS-BFGL-NGS-78487	70443042	A	68308036
JBH_17	17	ARS-BFGL-NGS-36892	70460874	G	68325865
JBH_17	17	ARS-BFGL-NGS-110635	70632532	G	68497258
JBH_17	17	Hapmap43263-BTA-41764	70672218	A	68535947
JBH_17	17	BTB-00685397	70699234	A	68562960
JBH_17	17	ARS-BFGL-NGS-104070	70728195	A	68591921
JBH_17	17	ARS-BFGL-NGS-1166	70755087	G	68618815
JBH_17	17	ARS-BFGL-NGS-62271	70776835	G	68640565
JBH_17	17	ARS-BFGL-NGS-14064	70814867	A	68678589
JBH_17	17	ARS-BFGL-NGS-116026	70918515	G	68782241
JBH_17	17	ARS-BFGL-NGS-69511	71058543	G	68907367
JBH_17	17	Hapmap29812-BTA-131753	71081308	G	68930133
JBH_17	17	ARS-BFGL-NGS-70175	71120078	G	68968899
JBH_17	17	BTA-41874-no-rs	71165342	G	69014407
JBH_17	17	ARS-BFGL-NGS-72336	71192864	A	69041923
JBH_17	17	ARS-BFGL-NGS-78729	71231159	A	69080218
JBH_17	17	ARS-BFGL-NGS-10248	71260851	G	69109897
JBH_17	17	Hapmap36224-SCAFFOLD85606_7256	71318673	A	69167714
JBH_17	17	ARS-BFGL-NGS-36744	71381577	A	69230601
JBH_17	17	ARS-BFGL-NGS-116537	71503614	A	69351312
JBH_17	17	ARS-BFGL-NGS-98109	71544728	A	69392072
JBH_17	17	ARS-BFGL-NGS-102932	71740386	G	69608553
JBH_17	17	Hapmap47287-BTA-41904	71788904	G	69687568
JBH_17	17	ARS-BFGL-NGS-5369	71841734	A	69740253
JBH_17	17	ARS-BFGL-NGS-42282	71867249	C	69766219
JBH_17	17	BTB-00689316	71925055	A	69823676
JBH_17	17	ARS-BFGL-NGS-25469	72005076	A	69901913
JBH_17	17	ARS-BFGL-NGS-67597	72063677	A	69960740
JBH_17	17	ARS-BFGL-NGS-112820	72084838	G	69981185
JBH_17	17	ARS-BFGL-NGS-23779	72132391	G	70028737
JBH_17	17	ARS-BFGL-NGS-118873	72180821	A	70077166
JBH_17	17	ARS-BFGL-NGS-102559	72202151	C	70098513
JBH_17	17	ARS-BFGL-NGS-32386	72227339	G	70123759
JBH_17	17	BTA-41935-no-rs	72284836	G	70181326
JBH_17	17	ARS-BFGL-NGS-28077	72329662	G	70226156
JBH_17	17	Hapmap44075-BTA-41915	72384103	A	70280594
JBH_17	17	ARS-BFGL-NGS-39984	72414626	A	70311117
JBH_17	17	UA-IFASA-5513	72448619	G	70345109
JBH_17	17	ARS-BFGL-NGS-62627	72554429	A	70434930
JBH_17	17	ARS-BFGL-NGS-17791	72579763	C	70460264
JBH_17	17	ARS-BFGL-NGS-113436	72710280	G	70590385
JBH_17	17	Hapmap54282-ss46526199	72741339	A	70621442
JBH_17	17	ARS-BFGL-NGS-105537	72790867	C	70664281
JBH_17	17	ARS-BFGL-NGS-41599	73118011	G	71097027
JBH_17	17	ARS-BFGL-NGS-93323	73183467	A	71202737
JBH_17	17	ARS-BFGL-NGS-17005	73257794	G	71276966
JBH_17	17	ARS-BFGL-NGS-117653	73315120	C	71333851
JBH_17	17	BTB-01973064	73349750	G	71368482
JBH_17	17	ARS-BFGL-NGS-74168	73488482	A	71505929
JBH_17	17	ARS-BFGL-NGS-65774	73511787	A	71528977
JBH_17	17	ARS-BFGL-NGS-35147	73591547	G	71608592
JBH_17	17	ARS-BFGL-NGS-36545	73627135	A	71644239
JBH_17	17	ARS-BFGL-NGS-117728	73678846	A	71695918
JBH_17	17	ARS-BFGL-NGS-14960	73713062	G	71729438
JBH_17	17	ARS-BFGL-NGS-38913	73773784	A	71789925
JBH_17	17	ARS-BFGL-NGS-106289	73804497	G	71821119
JBH_17	17	ARS-BFGL-NGS-103716	73868185	A	71885069
JBH_17	17	ARS-BFGL-NGS-12921	73915069	G	71931712
JBH_17	17	ARS-BFGL-NGS-111900	73961642	A	71978725
JBH_17	17	ARS-BFGL-NGS-23711	74032690	A	72049948
JBH_17	17	Hapmap49164-BTA-42015	74123863	G	72132216
JBH_17	17	ARS-BFGL-NGS-22814	74154357	A	72162571
JBH_17	17	UA-IFASA-6850	74256192	A	72264234
JBH_17	17	ARS-BFGL-NGS-58770	74292319	G	72299724
JBH_17	17	ARS-BFGL-NGS-41299	74344162	A	72351070
JBH_17	17	ARS-BFGL-NGS-22436	74393620	A	72400135
JBH_17	17	Hapmap48752-BTA-41973	74481008	A	72466595
JBH_17	17	ARS-BFGL-NGS-71269	74533008	A	72517390
JBH_17	17	ARS-BFGL-NGS-73313	74598498	G	72582624
JBH_17	17	ARS-BFGL-NGS-44494	74627267	A	72610972
JBH_17	17	ARS-BFGL-NGS-117289	74723634	C	72708941
JBH_17	17	ARS-BFGL-NGS-61354	74748408	A	72733715
JBH_17	17	ARS-BFGL-NGS-109409	74965918	G	72953445
a Positions are based on the UMD3.1 assembly of the bovine genome
b Positions are based on the ARS-UCD1.2 assembly of the bovine genome

## Sheet: Supplementary table S3
Supplementary table S3. Eigenvalues, percentage of explained variance, and cumulative percentage of explained variance of the first 20 principal components in the PCA of 1,844 Japanese Black cattle (791 cows, 536 steers, and 517 sires).
PC	Eigenvalues	Explained variance (%)	Cumulative (%) of explained variance
1	92.3478	4.64526	4.64526
2	61.5754	3.10987	7.75513
3	27.4795	1.38785	9.14298
4	23.5426	1.18902	10.332
5	20.3848	1.02954	11.3615
6	16.9095	0.854015	12.2156
7	16.6746	0.842152	13.0577
8	13.5034	0.68199	13.7397
9	13.2966	0.671545	14.4112
10	12.1677	0.61453	15.0258
11	10.8147	0.546197	15.572
12	9.95155	0.502604	16.0746
13	9.52497	0.481059	16.5556
14	9.13147	0.461185	17.0168
15	8.82517	0.445716	17.4625
16	8.52381	0.430495	17.893
17	8.02172	0.405137	18.2982
18	7.62888	0.385297	18.6835
19	7.1632	0.361778	19.0452
20	6.94372	0.350693	19.3959

## Sheet: Supplementary table S4
Supplementary table S4. Previously reported autosomal recessive alleles in 517 exome sequences.
Disease	Gene Symbol	BTA	UMD3.1	Genotype (RR/RA/AA) a	Risk allele Freq(%) in 517 sires
Renal tubular dysplasia	CLDN16	1	g.77471947_77509397del	487/30/0	2.9
Hereditary perinatal weak calf syndrome	IARS	8	g.85341291C>G	439/79/0	7.67
Disproportional Tall Stature	FGD3	8	g.85826989_85826990CA>TG	425/87/4	9.21
Bovine bartter syndrome type 1	SLC12A1	10	g.62382825G>A	511/6/0	0.58
Hereditary spherocytosis	LYST	19	g.44695843G>A	503/14/0	1.35
Factor XIIIA deficiency	F13A	23	g.48649432T>C	515/2/0	0.19
Forelimb-girdle muscular anomaly	GFRA1	26	g.36951312G>A	504/11/0	1.07
Cediak-Higashi syndrome	LYST	28	g.8508619T>C	502/15/0	1.45
a R and A represent reference allele and alternative allele, respectively.

## Sheet: Supplementary table S5
Supplementary table S5. SNVs and indels in the target region with homozygous haplotype deficiency in Japanese Black cattle.
Haplotype_ID	Chr	Haplotype_start position a	Haplotype_End position a	Length of haplotype	Searching region_start_position a	Searching region_end position a	Length of Searching region a	SNV in the exome	Indel in the exome
JBH_1_1	1	72573950	73077982	504032	66442882	79106447	12663565	1680	134
JBH_1_2	1	75328281	76876908	1548627	69301239	82994474	13693235	1601	145
JBH_4	4	70680040	71457286	777246	64643370	77484912	12841542	1343	86
JBH_8_1	8	68894735	81389800	12495065	62825373	87545238	24719865	3165	261
JBH_8_2	8	82687188	88974063	6286875	76502419	95029556	18527137	1937	123
JBH_10	10	29787321	34193887	4406566	23761646	40238025	16476379	2960	169
JBH_17	17	67505450	74965918	7460468	61438814	75158596	13719782	4053	269
Total							112641505	16739	1187
a Positions are based on the UMD3.1 assembly of the bovine genome.

## Sheet: Supplementary table S6
Supplementary table S6. Genotypic frequencies of AC_000165.1:g.76542321C>T in NOL6 in 2,720 cows.
	N	Genotype freq	Exp N	Exp freq
C/C	2329	0.85625	2336.56	0.859029
C/T	384	0.141176	368.882	0.135618
T/T	7	0.00257353	14.5592	0.00535264
	C alllele freq = 0.073

## Sheet: Supplementary table S7
Supplementary table S7. Detailed structure of exon in CDC45 and position of AC_000174.1:g.74743512G>T
Chr	exon No.	chr	start position	end position	strand	Ensembl_gene_ID	Ensembl_transcript_ID
17	exon_1	17	74732075	74732160	+	ENSBTAG00000004286	ENSBTAT00000005623
17	exon_2	17	74732273	74732332	+	ENSBTAG00000004286	ENSBTAT00000005623
17	exon_3	17	74733648	74733740	+	ENSBTAG00000004286	ENSBTAT00000005623
17	exon_4	17	74735111	74735248	+	ENSBTAG00000004286	ENSBTAT00000005623
17	exon_5	17	74736051	74736197	+	ENSBTAG00000004286	ENSBTAT00000005623
17	exon_6	17	74736894	74736949	+	ENSBTAG00000004286	ENSBTAT00000005623
17	exon_7	17	74737383	74737431	+	ENSBTAG00000004286	ENSBTAT00000005623
17	exon_8	17	74738170	74738231	+	ENSBTAG00000004286	ENSBTAT00000005623
17	exon_9	17	74738672	74738722	+	ENSBTAG00000004286	ENSBTAT00000005623
17	exon_10	17	74738934	74739053	+	ENSBTAG00000004286	ENSBTAT00000005623
17	exon_11	17	74739298	74739429	+	ENSBTAG00000004286	ENSBTAT00000005623
17	exon_12	17	74739564	74739662	+	ENSBTAG00000004286	ENSBTAT00000005623
17	exon_13	17	74740236	74740394	+	ENSBTAG00000004286	ENSBTAT00000005623
17	exon_14	17	74743369	74743507	+	ENSBTAG00000004286	ENSBTAT00000005623
	g.74743512 G>T						distance to exon_14 is 5 bp
							distance to exon_15 is 67 bp
17	exon_15	17	74743579	74743662	+	ENSBTAG00000004286	ENSBTAT00000005623
17	exon_16	17	74743982	74744100	+	ENSBTAG00000004286	ENSBTAT00000005623
17	exon_17	17	74744400	74744476	+	ENSBTAG00000004286	ENSBTAT00000005623
17	exon_18	17	74745457	74745606	+	ENSBTAG00000004286	ENSBTAT00000005623
17	exon_19	17	74745782	74745847	+	ENSBTAG00000004286	ENSBTAT00000005623
17	exon_20	17	74746902	74747037	+	ENSBTAG00000004286	ENSBTAT00000005623
a Positions are based on the UMD3.1 assembly of the bovine genome

## Sheet: Supplementary table S8
Supplementary table S8. CNVRs located beyond (±6 Mbp) the seven risk haplotype regions in Japanese Black cattle.
	detected by exome		detected by HD Bovine SNPChip
Haplotype	CNV (- 6Mb)	CNV (+ 6Mb)	CNV (- 6Mb)	CNV (+ 6Mb)	risk haplotype- assciated CNV
01_1_risk_haplotype	2	3	9	12	1
01_2_risk_haplotype	3	3	9	10	1
04_risk_haplotype	3	3	11	10	0
08_1_risk_haplotype	3	5	7	11	0
08_2_risk_haplotype	5	4	10	10	0
10_risk_haplotype	11	5	20	13	0
17_risk_haplotype	6	0	6	0	0
